# Supplementary material for: RNA-dependent RNA polymerase of predominant human norovirus forms liquid-liquid phase condensates as viral replication factories
Source: Sci Adv. 2024 Dec 20;10(51):eadp9333. doi: 10.1126/sciadv.adp9333 (PMC11661447; doi:10.1126/sciadv.adp9333)
Supplement: Supplementary file 2 — Movies S1 and S2 [file sciadv.adp9333_movies_s1_and_s2.zip]

Archive with 2 entries (2 files):
- adp9333_movie_s1.mp4
- adp9333_movie_s2.mp4
